# Supplementary material for: Study on the Properties and Synergistic Antioxidant Effects of Novel Bifunctional Fusion Proteins Expressed Using the UTuT6 System
Source: Antioxidants (Basel). 2023 Sep 14;12(9):1766. doi: 10.3390/antiox12091766 (PMC10526088; doi:10.3390/antiox12091766)
Supplement: Supplementary file 1 [file antioxidants-12-01766-s001.zip]

Archive with 1 entries (1 files):
- antioxidants-2575241-supplementary.pdf
